# Supplementary material for: Comprehensive Evaluation of Yunnan Potato Landraces: Agronomic, Sensory, and Nutritional Traits
Source: Foods. 2025 Apr 8;14(8):1298. doi: 10.3390/foods14081298 (PMC12026248; doi:10.3390/foods14081298)
Supplement: Supplementary file 1 [file foods-14-01298-s001.zip]

Archive with 1 entries (1 files):
- foods-3508287-supplementary.xlsx
