# Supplementary material for: Comprehensive Evaluation of Yunnan Potato Landraces: Agronomic, Sensory, and Nutritional Traits
Source: Foods. 2025 Apr 8;14(8):1298. doi: 10.3390/foods14081298 (PMC12026248; doi:10.3390/foods14081298)
Supplement: Supplementary file 1 [file foods-14-01298-s001.zip › foods-3508287-supplementary.xlsx]

## Sheet: S1 Agricultural characteristics
Name	Flower colour	Plant type	Leaf morphology	Resistance Level to Phytophthora Infestans	Stem color	Note
Haoziyangyu	W	loose	The leaves are small and wrinkled	5	purple stem
Dawoyangyu	RP	loose	The leaves are small and wrinkled	15	purple stem
Luojibaiyangyu	W	loose	The leaves are small and wrinkled	15	Green stem				W	white
Gezanhong	LP-1	erect	The leaves are small with curled margins	15	purple stem				RP	reddish purple
Hutiaoxiabaiyyangyu	W	loose	The leaves are large and flat	15	Green stem				LP-1	light pink
Wakeyangyu	W	loose	large leaves	10	Green stem				LP-2	light purple
Gama2	RP	loose	The leaves are small and wrinkled	15	purple stem				DRP	dark reddish purple
Tachenghongyangyu	W	erect	The leaves are large and flat	10	Green stem				B	blue
Banna1	RP	erect	The leaves are small and wrinkled	15	Green stem				PB	purple blue
Guangnanbaipi	LRP	loose	The leaves are large and flat	15	Green stem				P	pink
Guangnanbaipi1	LP-1	loose	The leaves are large and flat	15	Green stem				DPB	dark purple blue
Gongshanduyangyu	W	loose	The leaves are large and flat	5	Green stem
Lincangyangyu	W	loose	small leaves	5	Green stem
Erwuyangyu	W	loose	The leaves are large and wrinkled	10	Green stem
Dongchuanxiaowuyangyu	W	erect	The leaves are small and wrinkled	25	Dark purple stem
Jinggubendiyangyu	LP-2	loose	The leaves are small and wrinkled	10	Green stem	thick stem
Tiechanghong	DRP	loose	The leaves are small and wrinkled	5	purple stem	leaves are light green
Xiaoziyangyu	W	loose	The leaves are small and flat	5	Green stem
Hebayangyu	LP-2	erect	The leaves are small and wrinkled	5	Green stem
Kaihuayangyu	W	loose	small leaves	20	Green stem
Zaofenlong	RP	erect	The leaves are large and wrinkled	5	purple stem
Banna1(hongpi)	W	erect	The leaves are small and wrinkled	5	purple stem
Heqinghong	W	erect	The leaves are small and wrinkled	5	purple stem
Hongdayanjing	RP	loose	The leaves are small and wrinkled	35	purple stem
Xiaonuoyang	W	erect	The leaves are small and wrinkled	15	purple stem
Xinluliang1	W	loose	The leaves are small and wrinkled	15	Green stem
Dongchuanshekuaiyangyu	W	loose	The leaves are large and wrinkled	5	Green stem
Chaomila	DRP	erect	The leaves are small and wrinkled	10	purple stem
Sanyuehuang	W	loose	The leaves are small and wrinkled	30	Green stem
Dongchuanmajiaogan	B	erect	small leaves	5	purple stem
Xiaowuyyangyu	W	erect	The leaves are small and wrinkled	5	purple stem
Zilaiyangyu	RP	loose	The leaves are small and wrinkled	0	purple stem
Baihuayyangyu	W	erect	The leaves are small and wrinkled	5	Green stem
Dongchuanmuduo	PB	loose	The leaves are small and wrinkled	5	purple stem
Longchuanhongpi	RP	erect	The leaves are small and wrinkled	5	purple stem	many branches
Tiekeyangyu	W	erect	The leaves are small and wrinkled	10	purple stem
Nandianhong	W	loose	small leaves	5	Green stem	flowers are prolific and large
Zihuayangyu	B	loose	The leaves are small and wrinkled	5	purple stem	flowers are prolific
Hongmanan	P	erect	The leaves are large and wrinkled	30	purple stem	many branches
Weixiqingfuyangyu	P	loose	small leaves	10	purple stem	flowers are prolific
Laojiayangyu(Xinping)	RP	erect	The leaves are small and wrinkled	5	purple stem	flowers are prolific
Yingjianghongyu	DRP	erect	The leaves are large and flat	5	purple stem
Nujiangxiaonuoyangyu	RP	erect	The leaves are small with curled margins	5	purple stem
Huizehong	RP	erect	The leaves are small and wrinkled	30	purple stem	flowers are prolific
Yaoziyangyu	W	erect	The leaves are small and wrinkled	5	Green stem
Honghexiaoyangyu	RP	erect	The leaves are large and wrinkled	10	purple stem
Lianghexiaohongyangyu	W	loose	The leaves are small and wrinkled	5	purple stem
Lancangbendiyangyu	RP	erect	The leaves are large and wrinkled	5	purple stem
YS505	W	erect	The leaves are large and wrinkled	5	Green stem	flowers are prolific
YS702	W	erect	The leaves are large and flat	10	Green stem
Cooperation88	RP	loose	The leaves are small and wrinkled	15	purple stem	flowers are prolific
YS304	W	loose	The leaves are large and wrinkled	20	Green stem	flowers are few
Qingshu9	RP	loose	The leaves are small and flat	20	purple stem	flowers are prolific
YS401	P	loose	The leaves are small and wrinkled	5	Green stem
Yunxuan2	DPB	loose	The leaves are large and wrinkled	15	Green stem

## Sheet: S2 Tuber characteristics
Name	Skin color	Flesh color	Tuber shape	Eye depth
Haoziyangyu	R	white with red ring	Elongated	shallow				R	Red
Dawoyangyu	Y	Y	Round	deep				Y	Yellow
Luojibaiyangyu	W	W	Oval	shallow				W	White
Gezanhong	R	LY	Round	deep				LY	Light Yellow
Hutiaoxiabaiyyangyu	W	W	Oval	Medium deep				P	Purple
Wakeyangyu	LY	LY	Oval	Medium deep				LR	Light Red
Gama2	R	Y	Round	deep
Tachenghongyangyu	Y	Y	Oval	shallow
Banna1	Y	Y	Oval	shallow
Guangnanbaipi	LY	W	Elongated	shallow
Guangnanbaipi1	W	Y	Round	shallow
Gongshanduyangyu	LY	Light yellow with purple spot	Oval	shallow
Lincangyangyu	Y	LY	Oval	Medium deep
Erwuyangyu	Y	Y	Oval	deep
Dongchuanxiaowuyangyu	P	Light yellow with purple ring	Oval	deep
Jinggubendiyangyu	W	w	Oval	Medium deep
Tiechanghong	R	yellow with red ring	Long Oval	shallow
Xiaoziyangyu	Y	LY	Elongated	Medium deep
Hebayangyu	Y	W	Elongated	Medium deep
Kaihuayangyu	LR	Y	Oblate	deep
Zaofenlong	R	Y	Oval	shallow
Banna1(hongpi)	R	yellow with red ring	Elongated	shallow
Heqinghong	R	light yellow with red ring	Elongated	shallow
Hongdayanjing	LR	LY	Oblate	deep
Xiaonuoyang	Y	Y	Oval	shallow
Xinluliang1	Y	Y	Long Oval	Medium deep
Dongchuanshekuaiyangyu	LY	Y	Oval	Medium deep
Chaomila	Y	Y	Oval	Medium deep
Sanyuehuang	Y	Y	Oval	shallow
Dongchuanmajiaogan	P	yellow with purple ring	Long Oval	deep
Xiaowuyyangyu	LP	P	Long Oval	deep
Zilaiyangyu	LY	LY	Round	deep
Baihuayyangyu	LY	LY	Oval	Medium deep
Dongchuanmuduo	P	light yellow with purple ring	Oval	deep
Longchuanhongpi	R	W	Long Oval	shallow
Tiekeyangyu	W	W	Oval	deep
Nandianhong	R	yellow with red ring	Elongated	shallow
Zihuayangyu	Y	Y	Round	shallow
Hongmanan	R	LY	Round	deep
Weixiqingfuyangyu	Y	LY	Oval	shallow
Laojiayangyu(Xinping)	LR	Y	Oval	deep
Yingjianghongyu	R	LY	Elongated	shallow
Nujiangxiaonuoyangyu	LR	W	Oval	deep
Huizehong	LR	LY	Round	deep
Yaoziyangyu	Y	Y	Long Oval	Medium deep
Honghexiaoyangyu	R	Y	Elongated	Medium deep
Lianghexiaohongyangyu	LR	Y	Elongated	shallow
Lancangbendiyangyu	W	W	Elongated	Medium deep
YS505	LY	W	Oval	shallow
YS702	Y	Y	Oval	shallow
Cooperation88	R	Y	Oval	shallow
YS304	Y	Y	Oval	shallow
Qingshu9	R	Y	Oval	shallow
YS401	W	W	Elongated	shallow
Yunxuan2	W	W	Oval	shallow

## Sheet: S3 Sensory evaluation
Flavour	None	Slight	Weak	Moderate	High	Extremely
	1	2	3	4	5	6
Buttery
Earthy
Boiled vegetable water
TEXTURE: ORAL Mastication	None	Slight	Weak	Moderate	High	Extremely
	1	2	3	4	5	6
Mealiness
Waxy
Sticky
Hardness
ARMA	None	Slight	Weak	Moderate	High	Extremely
	1	2	3	4	5	6
Buttery
Earthy
Boiled vegetable water
Overall score
